# Supplementary material for: Passive immune therapy and other immunomodulatory agents for the treatment of severe influenza: Systematic review and meta‐analysis
Source: Influenza Other Respir Viruses. 2019 Nov 16;14(2):226–36. doi: 10.1111/irv.12699 (PMC7040980; doi:10.1111/irv.12699)
Supplement: Supplementary file 2 [file IRV-14-226-s002.xlsx]

## Sheet: Sheet1
Study ID	Study ID		First author surname, year published
	Reviewer		Initials
	Journal		Full title
	Adjunctive therapy		List all tested (Corticosteroids; passive immune therapy; Macroldies; mTOR inhibitors; NSAIDs; Statins)
Study design	Study design		As defined by study
	Countries where study conducted		List all
	Period of study		Years
	No centres		Total number who pariticipated
	Inclusion criteria		List major (already assumed hospitalised and confirmed influenza)
	Exclusion criteria		List major
	Funding details		Names of funding agencies
	Funding summary		Industry; Non-industry
Recruitment	Number screened for inclusion
	Number who met inclusion criteria
	Number enrolled in the study
	Number allocated to exp group
	Number received exp
	Number exp withdrawls/LTFUP
	Number allocated to control
	Number received control
	Number control withdrawls/LTFUP
Participants	Recruitment setting		ICU; hospital
	Influenza type		Seasonal; Pandemic; Avian (+list subtypes where available)
	Diagnosis methods		PCR; Culture; Rapid Antigen
	Average age and measure of spread	Unit	Mean (SD); median (IQR). Input mean (SD) preferentially if available
		All	Entire cohort
		Exp
		Cont
	Sex (Male)	Unit	n (%)
		All	Entire cohort
		Exp
		Cont
	Presentation	Sig diff	List all with significant differences between group on univariate analysis (with respect to exp group)
	Co-morbidities
	Management
	Complications
Treatment	Intervention description
	Route of administration
	Dose per day
	Duration
	Antiviral treatment		% receiving NAI
	Other adjunctive therapy		Only immunomodulatory therapies (Not NO, ECMO etc.)
Outcomes	Mortality definition		30-day mortality (preferred); in-hospital mortality; ICU mortality etc
	Crude Mortality (RCT)	Exp (deaths)
		Exp (n)
		Exp (%)
		Cont (deaths)
		Cont (n)
		Cont (%)
	Adjusted mortality (RCT)	Unit
		n
		Outcome
		Stat
	Crude Mortality (cohort)	Exp (deaths)
		Exp (n)
		Exp (%)
		Cont (deaths)
		Cont (n)
		Cont (%)
	Adjusted mortality (cohort)	Unit
		n
		Outcome
		95% LL
		95% UL
		Stat
	Crude Mortality (case-control)	Unit
		Ratio
		n
		Exp
		Cont
	Adjusted mortality (case-control)	Unit
		Outcome
		95% LL
		95% UL
		Stat
	Subgroup analysis	Description
		Outcome
		Stat
	ICU Admission/invasive ventilation	Unit
		Exp
		Cont
		Stat
	Length of stay ICU (days)	Outcome
		Exp
		Cont
		Stat
	Length of admission, hosptial (days)	Outcome
		Exp
		Cont
		Stat
	Adverse events (infection)	Description
		Unit
		Exp
		Cont
		Stat
	Adverse events (other)	Description
		Unit
		Exp
		Cont
	Adverse events	Other desc
	Viral shedding
	Antiviral resistance
	Immune parameters
Related	Sub-papers	Ref 1
		Ref 2
		Ref 3
